# Supplementary material for: The Pupa Stage Is the Most Sensitive to Hypoxia in Drosophila melanogaster
Source: Int J Mol Sci. 2024 Jan 5;25(2):710. doi: 10.3390/ijms25020710 (PMC10815303; doi:10.3390/ijms25020710)
Supplement: Supplementary file 1 [file ijms-25-00710-s001.zip]

Archive with 1 entries (1 files):
- ijms-2794524-supplementary.pdf
